# Supplementary material for: The Influence of Anesthesiologist Gender and Experience on Risk Understanding and Anxiety Changes After Online Preoperative Patient Education: A Sub-Analysis of the iPREDICT Randomized Controlled Trial
Source: J Clin Med. 2025 Oct 28;14(21):7643. doi: 10.3390/jcm14217643 (PMC12609525; doi:10.3390/jcm14217643)
Supplement: Supplementary file 1 [file jcm-14-07643-s001.zip]

Archive with 1 entries (1 files):
- jcm-3912613-supplementary.pdf
